# Supplementary material for: A Polyclonal Selex Aptamer Library Directly Allows Specific Labelling of the Human Gut Bacterium Blautia producta without Isolating Individual Aptamers
Source: Molecules. 2022 Sep 3;27(17):5693. doi: 10.3390/molecules27175693 (PMC9458011; doi:10.3390/molecules27175693)
Supplement: Supplementary file 1 [file molecules-27-05693-s001.zip]

Archive with 1 entries (1 files):
- molecules-1883355-supplementary.pdf
